# Supplementary material for: Global land subsidence mapping reveals widespread loss of aquifer storage capacity
Source: Nat Commun. 2023 Oct 4;14:6180. doi: 10.1038/s41467-023-41933-z (PMC10550978; doi:10.1038/s41467-023-41933-z)
Supplement: Supplementary file 3 — Source Data [file 41467_2023_41933_MOESM3_ESM.xlsx]

## Sheet: Figure 1
The 'global subsidence' raster has been generated by the "ML_operations.py" script available in the GitHub repository. Later, mapped using ArcMap to create Figure 1. The global subsidence raster is available at the HydroShare Repository. The training region shapefile are available at the 'Source_data_figures' folder in HydroShare. The world's country-level shapefile has been obtained from the ESR…
GitHub Link:		https://github.com/mdfahimhasan/Global-Subsidence-Groundwater/tree/main
HydroShare Link:		https://www.hydroshare.org/resource/dc7c5bfb3a86479b889d3b30ab0e4ef7/
World country-level shapefile		https://hub.arcgis.com/datasets/esri::world-countries-generalized/explore

## Sheet: Figure 2
Figure 2 has been directly plotted using the "ML_operations.py" script (available in the GitHub repositiry) while running the model.
GitHub Link:		https://github.com/mdfahimhasan/Global-Subsidence-Groundwater/tree/main
HydroShare Link:		https://www.hydroshare.org/resource/dc7c5bfb3a86479b889d3b30ab0e4ef7/

## Sheet: Figure 3(a)
% area of country subsiding >1cm/year
country_name	% Area subsiding from ensemble	std_error
Turkey	0.292801	0.0832065
Afghanistan*	0.357964	0.321224
Armenia*	0.731675	0.103655
Mexico	0.67548	0.300203
Morocco	0.53697	0.2403
Myanmar	1.50486	0.582369
Tunisia	1.15356	0.490736
Bangladesh	6.42857	1.00594
Israel	2.5668	0.46097
Philippines	1.44447	0.70665
Syria*	2.06646	0.372368
Taiwan	9.27714	0.593816
Turkmenistan*	1.48298	0.414713
Uzbekistan*	3.18053	0.472057
Vietnam	1.2625	0.603481
Azerbaijan*	0.521949	0.327037
China	1.40129	0.220391
Iran	0.992888	0.229553
Pakistan	0.629407	0.304514
Spain	0.396702	0.0808677
United States	0.48993	0.118558

## Sheet: Figure 3(b)
Groundwater Storage loss due to consolidation
CNTRY_NAME	volume avg total gw loss (km3/yr)	volume lower_limit total gw loss (km3/yr)	volume upper_limit total gw loss (km3/yr)	difference upper and lower volume (km3/yr)
Aruba	0	0	0	0
Antigua and Barbuda	0	0	0	0
Afghanistan*	0.0847192	0.056578	0.11286	0.0562823
Algeria	0.0034006	0.00226706	0.00453413	0.00226706
Azerbaijan*	0.0245927	0.0167566	0.0324289	0.0156723
Albania	0	0	0	0
Armenia*	0.00916682	0.0061605	0.0121731	0.00601265
Andorra	0	0	0	0
Angola	0	0	0	0
American Samoa	0	0	0	0
Argentina*	0.0923089	0.0617529	0.122865	0.0611122
Australia	0.120352	0.0803329	0.16037	0.0800372
Austria	0	0	0	0
Anguilla	0	0	0	0
Bahrain	0	0	0	0
Barbados	0	0	0	0
Botswana	0	0	0	0
Bermuda	0	0	0	0
Belgium	0	0	0	0
Bahamas, The	0	0	0	0
Bangladesh	0.283432	0.188955	0.37791	0.188955
Belize	0	0	0	0
Bosnia and Herzegovina	0	0	0	0
Bolivia	0.0133067	0.00931468	0.0172987	0.00798401
Myanmar	0.319804	0.213203	0.426405	0.213203
Benin	0	0	0	0
Byelarus	0	0	0	0
Solomon Islands	0	0	0	0
Brazil	0.000591408	0.000394272	0.000788544	0.000394272
Bhutan	0	0	0	0
Bulgaria	0	0	0	0
Bouvet Island	0	0	0	0
Brunei	0	0	0	0
Burundi	0	0	0	0
Canada	0	0	0	0
Cambodia	0.00325274	0.0021685	0.00433699	0.0021685
Chad	0	0	0	0
Sri Lanka	0.00098568	0.000689976	0.00128138	0.000591408
Congo	0	0	0	0
Zaire	0	0	0	0
China	9.4679	6.53802	12.3978	5.85977
Chile	0	0	0	0
Cayman Islands	0	0	0	0
Cocos (Keeling) Islands	0	0	0	0
Cameroon	0	0	0	0
Comoros	0	0	0	0
Colombia	0	0	0	0
Northern Mariana Islands	0	0	0	0
Costa Rica	0	0	0	0
Central African Republic	0	0	0	0
Cuba	0	0	0	0
Cape Verde	0	0	0	0
Cook Islands	0	0	0	0
Cyprus	0	0	0	0
Denmark	0	0	0	0
Djibouti	0	0	0	0
Dominica	0	0	0	0
Jarvis Island	0	0	0	0
Dominican Republic	0	0	0	0
Ecuador	0.00542124	0.00379487	0.00704761	0.00325274
Egypt	0.00857542	0.00571694	0.0114339	0.00571694
Ireland	0	0	0	0
Equatorial Guinea	0	0	0	0
Estonia	0	0	0	0
Eritrea	0	0	0	0
El Salvador	0	0	0	0
Ethiopia	0.030014	0.020995	0.0390329	0.0180379
Czech Republic	0	0	0	0
French Guiana	0	0	0	0
Finland	0	0	0	0
Fiji	0	0	0	0
Falkland Islands (Islas Malvinas)	0	0	0	0
Federated States of Micronesia	0	0	0	0
Faroe Islands	0	0	0	0
French Polynesia	0	0	0	0
Baker Island	0	0	0	0
France	0.000295704	0.000197136	0.000394272	0.000197136
French Southern & Antarctic Lands	0	0	0	0
Gambia, The	0	0	0	0
Gabon	0	0	0	0
Georgia	0.00118282	0.000788544	0.00157709	0.000788544
Ghana	0.000147852	9.8568e-05	0.000197136	9.8568e-05
Gibraltar	0	0	0	0
Grenada	0	0	0	0
Guernsey	0	0	0	0
Greenland	0	0	0	0
Germany	0	0	0	0
Glorioso Islands	0	0	0	0
Guadeloupe	0	0	0	0
Guam	0	0	0	0
Greece	0.000295704	0.000197136	0.000394272	0.000197136
Guatemala	0	0	0	0
Guinea*	0.0127153	0.00847685	0.0169537	0.00847685
Guyana	0	0	0	0
Gaza Strip	0.000887112	0.000591408	0.00118282	0.000591408
Haiti	0	0	0	0
Heard Island & McDonald Islands	0	0	0	0
Honduras	0	0	0	0
Howland Island	0	0	0	0
Croatia	0	0	0	0
Hungary	0	0	0	0
Iceland	0	0	0	0
Indonesia	0.160666	0.109657	0.211675	0.102018
Man, Isle of	0	0	0	0
India	0.222517	0.149725	0.29531	0.145585
British Indian Ocean Territory	0	0	0	0
Iran	0.767401	0.52241	1.01239	0.489982
Israel	0.0171508	0.0114339	0.0228678	0.0114339
Italy	0.011976	0.00798401	0.015968	0.00798401
Ivory Coast	0	0	0	0
Iraq	0.0313446	0.0208964	0.0417928	0.0208964
Japan	0.0175944	0.0117296	0.0234592	0.0117296
Jersey	0	0	0	0
Jamaica	0	0	0	0
Jan Mayen	0	0	0	0
Jordan	0	0	0	0
Johnston Atoll	0	0	0	0
Juan De Nova Island	0	0	0	0
Kenya	0.000640692	0.000443556	0.000837828	0.000394272
Kyrgyzstan	0.0119267	0.00823043	0.015623	0.0073926
North Korea	0	0	0	0
Kiribati	0	0	0	0
South Korea	0.000295704	0.000197136	0.000394272	0.000197136
Christmas Island	0	0	0	0
Kuwait	0	0	0	0
Kazakhstan*	0.0887605	0.0593379	0.118183	0.0588451
Laos	0	0	0	0
Lebanon	0.00295704	0.00206993	0.00384415	0.00177422
Latvia	0	0	0	0
Lithuania	0	0	0	0
Liberia	0	0	0	0
Slovakia	0	0	0	0
Liechtenstein	0	0	0	0
Lesotho	0	0	0	0
Luxembourg	0	0	0	0
Libya	0.00177422	0.00118282	0.00236563	0.00118282
Madagascar	0.00147852	0.00103496	0.00192208	0.000887112
Martinique	0	0	0	0
Macau	0	0	0	0
Moldova*	0.00640692	0.00443556	0.00837828	0.00394272
Mayotte	0	0	0	0
Mongolia	0	0	0	0
Montserrat	0	0	0	0
Malawi	0	0	0	0
Macedonia	0	0	0	0
Mali	0.000147852	9.8568e-05	0.000197136	9.8568e-05
Monaco	0	0	0	0
Morocco*	0.0748131	0.0498754	0.0997508	0.0498754
Mauritius	0	0	0	0
Midway Islands	0	0	0	0
Mauritania	0	0	0	0
Malta	0	0	0	0
Oman	0	0	0	0
Maldives	0	0	0	0
Montenegro	0	0	0	0
Mexico	0.514229	0.350261	0.678197	0.327936
Malaysia	0.0036963	0.0024642	0.0049284	0.0024642
Mozambique	0.00147852	0.00103496	0.00192208	0.000887112
New Caledonia	0	0	0	0
Niue	0	0	0	0
Norfolk Island	0	0	0	0
Niger	0	0	0	0
Vanuatu	0	0	0	0
Nigeria	0.000147852	9.8568e-05	0.000197136	9.8568e-05
Netherlands	0	0	0	0
Norway	0	0	0	0
Nepal	0.0024642	0.00172494	0.00320346	0.00147852
Nauru	0	0	0	0
Suriname	0	0	0	0
Netherlands Antilles	0	0	0	0
Nicaragua	0	0	0	0
New Zealand	0	0	0	0
Paraguay	0	0	0	0
Pitcairn Islands	0	0	0	0
Peru	0.0154752	0.0106453	0.020305	0.00965966
Paracel Islands	0	0	0	0
Spratly Islands	0	0	0	0
Pakistan	0.25815	0.176486	0.339813	0.163327
Poland	0	0	0	0
Panama	0	0	0	0
Portugal	0	0	0	0
Papua New Guinea	0	0	0	0
Pacific Islands (Palau)	0	0	0	0
Guinea-Bissau	0	0	0	0
Qatar	0	0	0	0
Reunion	0	0	0	0
Marshall Islands	0	0	0	0
Romania	0.00502697	0.00349916	0.00655477	0.00305561
Philippines	0.202656	0.139079	0.266232	0.127153
Puerto Rico	0	0	0	0
Russia*	0.0628371	0.0432714	0.0824028	0.0391315
Rwanda	0	0	0	0
Saudi Arabia	0.0034006	0.00226706	0.00453413	0.00226706
St. Pierre and Miquelon	0	0	0	0
St. Kitts and Nevis	0	0	0	0
Seychelles	0	0	0	0
South Africa	0.00596336	0.003992	0.00793472	0.00394272
Senegal	0	0	0	0
St. Helena	0	0	0	0
Slovenia	0	0	0	0
Sierra Leone	0	0	0	0
San Marino	0	0	0	0
Singapore	0	0	0	0
Somalia	0.00049284	0.000344988	0.000640692	0.000295704
Spain	0.0823043	0.0551488	0.10946	0.054311
Serbia	0	0	0	0
St. Lucia	0	0	0	0
Sudan	0	0	0	0
Svalbard	0	0	0	0
Sweden	0	0	0	0
South Georgia and the South Sandwich Is	0	0	0	0
Syria*	0.142579	0.0952167	0.189941	0.0947238
Switzerland	0	0	0	0
United Arab Emirates	0	0	0	0
Trinidad and Tobago	0	0	0	0
Thailand	0.00162637	0.00108425	0.0021685	0.00108425
Tajikistan	0.0155737	0.0105961	0.0205514	0.00995537
Turks and Caicos Islands	0	0	0	0
Tokelau	0	0	0	0
Tonga	0	0	0	0
Togo	0	0	0	0
Sao Tome and Principe	0	0	0	0
Tunisia	0.0608165	0.0406593	0.0809736	0.0403143
Turkey	0.0906826	0.0607179	0.120647	0.0599293
Tuvalu	0	0	0	0
Taiwan	0.215174	0.14869	0.281658	0.132968
Turkmenistan*	0.266281	0.177521	0.355042	0.177521
Tanzania, United Republic of	0.000147852	9.8568e-05	0.000197136	9.8568e-05
Uganda	0	0	0	0
United Kingdom	0	0	0	0
Ukraine*	0.15352	0.106306	0.200734	0.0944281
United States	1.96914	1.34121	2.59707	1.25585
Burkina Faso	0	0	0	0
Uruguay	0	0	0	0
Uzbekistan*	0.547299	0.365096	0.729502	0.364406
St. Vincent and the Grenadines	0	0	0	0
Venezuela	0.0098568	0.00689976	0.0128138	0.00591408
British Virgin Islands	0	0	0	0
Vietnam	0.126413	0.0842756	0.168551	0.0842756
Virgin Islands	0	0	0	0
Namibia	0	0	0	0
West Bank	0	0	0	0
Wallis and Futuna	0	0	0	0
Western Sahara	0	0	0	0
Wake Island	0	0	0	0
Western Samoa	0	0	0	0
Swaziland	0	0	0	0
Yemen	0.000295704	0.000197136	0.000394272	0.000197136
Zambia	0	0	0	0
Zimbabwe	0	0	0	0

## Sheet: Supplementary Figure 10
area of country subsiding >1cm/year
country_name	% area subsidence >1cm/yr	% area subsidence 1-5cm/yr	% area subsidence >5cm/yr	area subsidence >1cm/yr
Afghanistan*	0.358	0.354	0.004	2754.98
Albania	0	0	0	0
Algeria	0.004	0.004	0	113.353
Andorra	0	0	0	0
Angola	0	0	0	0
Anguilla	0	0	0	0
Antigua and Barbuda	0	0	0	0
Argentina*	0.086	0.084	0.002	2927.47
Armenia*	0.732	0.692	0.04	271.062
Aruba	0	0	0	0
Australia	0.046	0.046	0	3942.72
Austria	0	0	0	0
Azerbaijan*	0.513	0.415	0.098	566.766
Bahamas, The	0	0	0	0
Bahrain	0	0	0	0
Bangladesh	6.429	6.429	0	9447.74
Barbados	0	0	0	0
Belgium	0	0	0	0
Belize	0	0	0	0
Benin	0	0	0	0
Bhutan	0	0	0	0
Bolivia	0.012	0	0.012	133.067
Bosnia and Herzegovina	0	0	0	0
Botswana	0	0	0	0
Brazil	0	0	0	19.714
British Virgin Islands	0	0	0	0
Brunei	0	0	0	0
Bulgaria	0	0	0	0
Burkina Faso	0	0	0	0
Burundi	0	0	0	0
Byelarus	0	0	0	0
Cambodia	0.059	0.059	0	108.425
Cameroon	0	0	0	0
Canada	0	0	0	0
Cayman Islands	0	0	0	0
Central African Republic	0	0	0	0
Chad	0	0	0	0
Chile	0	0	0	0
China	1.362	0.775	0.587	157339
Christmas Island	0	0	0	0
Colombia	0	0	0	0
Comoros	0	0	0	0
Congo	0	0	0	0
Costa Rica	0	0	0	0
Croatia	0	0	0	0
Cuba	0	0	0	0
Cyprus	0	0	0	0
Czech Republic	0	0	0	0
Denmark	0	0	0	0
Djibouti	0	0	0	0
Dominica	0	0	0	0
Dominican Republic	0	0	0	0
Ecuador	0.022	0	0.022	54.212
Egypt	0.026	0.026	0	285.847
El Salvador	0	0	0	0
Equatorial Guinea	0	0	0	0
Eritrea	0	0	0	0
Estonia	0	0	0	0
Ethiopia	0.027	0.001	0.026	310.489
Falkland Islands (Islas Malvinas)	0	0	0	0
Federated States of Micronesia	0	0	0	0
Finland	0	0	0	0
France	0.001	0.001	0	9.857
French Guiana	0	0	0	0
Gabon	0	0	0	0
Gambia, The	0	0	0	0
Georgia	0.042	0.042	0	39.427
Germany	0	0	0	0
Ghana	0.002	0.002	0	4.928
Greece	0.006	0.006	0	9.857
Grenada	0	0	0	0
Guadeloupe	0	0	0	0
Guatemala	0	0	0	0
Guernsey	0	0	0	0
Guinea*	0.171	0.171	0	423.842
Guinea-Bissau	0	0	0	0
Guyana	0	0	0	0
Haiti	0	0	0	0
Honduras	0	0	0	0
Hungary	0	0	0	0
India	0.19	0.178	0.012	6451.28
Indonesia	0.195	0.154	0.042	3573.09
Iran	0.942	0.773	0.17	18013.3
Iraq	0.203	0.203	0	1044.82
Ireland	0	0	0	0
Israel	2.441	2.441	0	571.694
Italy	0.101	0.101	0	399.2
Ivory Coast	0	0	0	0
Jamaica	0	0	0	0
Japan	0.132	0.132	0	586.48
Jersey	0	0	0	0
Jordan	0	0	0	0
Kazakhstan*	0.072	0.071	0.001	2843.69
Kenya	0.002	0.001	0.001	9.857
Kuwait	0	0	0	0
Kyrgyzstan	0.08	0.047	0.033	202.064
Laos	0	0	0	0
Latvia	0	0	0	0
Lebanon	0.247	0	0.247	29.57
Lesotho	0	0	0	0
Liberia	0	0	0	0
Libya	0.003	0.003	0	59.141
Liechtenstein	0	0	0	0
Lithuania	0	0	0	0
Luxembourg	0	0	0	0
Macedonia	0	0	0	0
Madagascar	0.002	0	0.002	14.785
Malawi	0	0	0	0
Malaysia	0.038	0.038	0	123.21
Mali	0	0	0	4.928
Malta	0	0	0	0
Man, Isle of	0	0	0	0
Martinique	0	0	0	0
Mauritania	0	0	0	0
Mayotte	0	0	0	0
Mexico	0.565	0.459	0.106	11931.7
Moldova*	0.201	0.101	0.101	98.568
Monaco	0	0	0	0
Mongolia	0	0	0	0
Montenegro	0	0	0	0
Montserrat	0	0	0	0
Morocco*	0.53	0.53	0	2493.77
Mozambique	0.002	0	0.002	14.785
Myanmar	1.505	1.505	0	10660.1
Namibia	0	0	0	0
Nepal	0.015	0	0.015	24.642
Netherlands	0	0	0	0
Netherlands Antilles	0	0	0	0
Nicaragua	0	0	0	0
Niger	0	0	0	0
Nigeria	0.001	0.001	0	4.928
North Korea	0	0	0	0
Norway	0	0	0	0
Oman	0	0	0	0
Pakistan	0.556	0.424	0.132	5534.59
Panama	0	0	0	0
Papua New Guinea	0	0	0	0
Paraguay	0	0	0	0
Peru	0.022	0.014	0.008	285.847
Philippines	1.444	1.011	0.434	3972.29
Poland	0	0	0	0
Portugal	0	0	0	0
Puerto Rico	0	0	0	0
Qatar	0	0	0	0
Romania	0.019	0.006	0.013	64.069
Russia*	0.008	0.005	0.003	1128.6
Rwanda	0	0	0	0
San Marino	0	0	0	0
Sao Tome and Principe	0	0	0	0
Saudi Arabia	0.005	0.005	0	113.353
Senegal	0	0	0	0
Serbia	0	0	0	0
Seychelles	0	0	0	0
Sierra Leone	0	0	0	0
Singapore	0	0	0	0
Slovakia	0	0	0	0
Slovenia	0	0	0	0
Solomon Islands	0	0	0	0
Somalia	0.001	0	0.001	4.928
South Africa	0.013	0.013	0	187.279
South Korea	0.009	0.009	0	9.857
Spain	0.392	0.379	0.013	2547.98
Sri Lanka	0.015	0	0.015	9.857
St. Kitts and Nevis	0	0	0	0
St. Lucia	0	0	0	0
St. Pierre and Miquelon	0	0	0	0
St. Vincent and the Grenadines	0	0	0	0
Sudan	0	0	0	0
Suriname	0	0	0	0
Swaziland	0	0	0	0
Sweden	0	0	0	0
Switzerland	0	0	0	0
Syria*	2.038	2.017	0.022	4637.62
Taiwan	9.277	5.115	4.162	3504.09
Tajikistan	0.213	0.176	0.037	369.63
Tanzania, United Republic of	0.001	0.001	0	4.928
Thailand	0.01	0.01	0	54.212
Togo	0	0	0	0
Trinidad and Tobago	0	0	0	0
Tunisia	1.052	1.034	0.019	1946.72
Turkey	0.29	0.282	0.008	2838.76
Turkmenistan*	1.483	1.483	0	8876.05
Turks and Caicos Islands	0	0	0	0
Uganda	0	0	0	0
Ukraine*	0.265	0.131	0.134	2345.92
United Arab Emirates	0	0	0	0
United Kingdom	0	0	0	0
United States	0.461	0.375	0.086	45740.5
Uruguay	0	0	0	0
Uzbekistan*	3.181	3.168	0.012	18082.3
Venezuela	0.011	0	0.011	98.568
Vietnam	1.262	1.262	0	4213.78
Virgin Islands	0	0	0	0
West Bank	0	0	0	0
Western Sahara	0	0	0	0
Yemen	0.002	0.002	0	9.857
Zaire	0	0	0	0
Zambia	0	0	0	0
Zimbabwe	0	0	0	0

## Sheet: Supplementary Figure 13
Model Confusion Matrix on Test Dataset
		Predicted
		<1cm/year	1-5cm/year	>5cm/year
Actual	<1cm/year	12368	732	31
	1-5cm/year	266	1233	119
	>5cm/year	12	60	701

## Sheet: Supplementarty Figure Others
The 'global subsidence' raster has been generated by the "ML_operations.py" script available in the GitHub repositiry. Later, mapped using ArcMap to create Supplementary Figure 1. The global subsidence raster is available at the HydroShare Repository. The world's country-level shapefile has been obtained from the ESRI under ESRI Master License.
The 'global subsidence probability' raster has been generated by the "ML_operations.py" script available in the GitHub repositiry. Later, mapped using ArcMap Supplementary Figure 2, 3. The global subsidence raster is available at the HydroShare Repository. The world's country-level shapefile has been obtained from the ESRI under ESRI Master License.
Supplementary Figure 4, 5 have been created using the model directly by running the "ML_operations.py" script available in the GitHub repositiry.
Supplementary Figure 6, 7, 8 have been created using the "Plotting.py" script available in the GitHub repositiry.
Supplementary Figure 9 has been created using the "Result_Analysis.py" script available in the GitHub repositiry.
Supplementary Figure 10 has been mapped using the "Confining Layers" dataset (avilable with the "Input_variables" at HydroShare). The world's country-level shapefile has been obtained from the ESRI under ESRI Master License.
Supplementary Figure 14 (a, c, e) has been mapped using the 'global subsidence probabiliy' raster available at the 'Prediction_results' folder in HydroShare. Supplementary Figure 14 (b, d, f) has been mapped using datasets produced by the "LOAO_Accuracy_Test.py" script (available in the GitHub repositiry). These datasets are avialble at the 'Source_data_figures' folder in HydroShare. The basemap …
Supplementary Figure 15 has been mapped from a dataset produced by comparing 'global subsidence' raster and data from Wada et al. (2010). Data from Wada et al. (2010) was collected by communicating with the authors. The resulting comparison dataset used to map Supplementary Figure 15 is available in 'Source_data_figures' folder in HydroShare. The world's country-level shapefile has been obtained …
GitHub Link:		https://github.com/mdfahimhasan/Global-Subsidence-Groundwater/tree/main
HydroShare Link:		https://www.hydroshare.org/resource/dc7c5bfb3a86479b889d3b30ab0e4ef7/
